# Supplementary material for: On the effectiveness of multi-feature evacuation systems: an agent-based exploratory simulation study
Source: PeerJ Comput Sci. 2021 May 19;7:e531. doi: 10.7717/peerj-cs.531 (PMC8157018; doi:10.7717/peerj-cs.531)
Supplement: Supplemental Information 1 — The NetLogo model developed to evaluate the work presented in this paper. [file peerj-cs-07-531-s001.zip]

Archive with 1 entries (1 files):
- Evacuation2020.nlogo
